# Supplementary material for: Effects of a Combined Chinese Herbal Medicine on Growth Performance, Intestinal Barrier Function, Immune Response, and Cecal Microflora in Broilers Infected with Salmonella enteritidis
Source: Animals (Basel). 2024 Sep 13;14(18):2670. doi: 10.3390/ani14182670 (PMC11429040; doi:10.3390/ani14182670)
Supplement: Supplementary file 1 [file animals-14-02670-s001.zip]

Archive with 1 entries (1 files):
- animals-3174758-supplementary.pdf
